# Supplementary material for: Combining acoustic survey and citizen science data yields enhanced species distribution models for tropical rainforest birds
Source: PLoS One. 2025 Jul 8;20(7):e0327944. doi: 10.1371/journal.pone.0327944 (PMC12237072; doi:10.1371/journal.pone.0327944)
Supplement: S2 Table — The logistic GAM (with logit score as a linear term and elevation as a smoother) performed best for all species. (CSV) [file pone.0327944.s016.csv]

Species Code	null_mod_AIC	logit_mod_AIC	gam_mod_AIC	best_mod
blfant1	697.5308813230762	441.0836753400499	156.39325801081733	gam_mod
goeant1	659.1913163917042	571.1584518820835	351.7007212290388	gam_mod
rucant2	1229.7224680291943	888.1126077762028	375.24748772070245	gam_mod
thlant2	1239.8844705118686	908.7302112381615	508.57615680464846	gam_mod
whtant1	1293.6948444202565	700.1695273404712	513.8568755881663	gam_mod
