# Supplementary material for: Combining acoustic survey and citizen science data yields enhanced species distribution models for tropical rainforest birds
Source: PLoS One. 2025 Jul 8;20(7):e0327944. doi: 10.1371/journal.pone.0327944 (PMC12237072; doi:10.1371/journal.pone.0327944)
Supplement: S3 Table — Many, but not all, predictors are strongly correlated between 300m and 1 km spatial scales. (XLSX) [file pone.0327944.s017.xlsx]

## Sheet: cor(300m, 1km)
Predictor	Audio	eBird
pland_c11_built_area	NA	0.946804
pland_c09_crops	NA	0.934934
pland_c04_terra_firme	0.952831	0.933003
HAND_mean	0.975134	0.907002
ed_c09_crops	NA	0.882927
pland_c08_flooded_vegetation	0.215638	0.879187
ed_c02_floodplain	0.781177	0.831098
pland_c03_transition_forest	0.722351	0.83056
ed_c03_transition_forest	0.695181	0.826654
pland_c02_floodplain	0.941691	0.814836
pland_c14_sparsely_vegetated	NA	0.807314
ed_c11_built_area	NA	0.779151
ed_c04_terra_firme	0.732828	0.746817
ed_c14_sparsely_vegetated	NA	0.728671
HAND_sd	0.911793	0.694693
ed_c08_flooded_vegetation	0.327874	0.677992
ed_c01_open_water	0.467058	0.675355
canopy_mean	0.542475	0.667588
ed_c12_bare_ground	0.350583	0.587997
canopy_sd	0.47794	0.587046
pland_c01_open_water	0.342411	0.57709
pland_c12_bare_ground	0.338212	0.515868
ed_c05_premontane_forest	NA	NA
ed_c06_montane_forest	NA	NA
ed_c07_grass	NA	NA
ed_c10_scrub_shrub	NA	NA
ed_c13_snow_ice	NA	NA
pland_c05_premontane_forest	NA	NA
pland_c06_montane_forest	NA	NA
pland_c07_grass	NA	NA
pland_c10_scrub_shrub	NA	NA
pland_c13_snow_ice	NA	NA
