# Supplementary material for: Combining acoustic survey and citizen science data yields enhanced species distribution models for tropical rainforest birds
Source: PLoS One. 2025 Jul 8;20(7):e0327944. doi: 10.1371/journal.pone.0327944 (PMC12237072; doi:10.1371/journal.pone.0327944)
Supplement: S4 Table — Models are compared using the Widely-Applicable Information Criterion (WAIC), an extension of AIC that is better suited to systems with latent variables All occupancy models outperformed a null model trained on the same data. (XLSX) [file pone.0327944.s018.xlsx]

## Sheet: S3_Table
Species	Dataset	bootstrap	elpd	elpd_null	pD	pD_null	WAIC	WAIC_null
blfant1	Audio	1	-89.5247	-170.608	5.7169	4.14751	190.483	349.51
blfant1	Audio	2	-103.936	-177.52	5.50867	4.24103	218.89	363.521
blfant1	Audio	3	-97.2684	-175.209	4.94782	4.28552	204.432	358.99
blfant1	Audio	4	-77.3855	-145.964	4.7293	3.90648	164.23	299.742
blfant1	Audio	5	-97.5869	-172.634	4.95013	4.25181	205.074	353.771
blfant1	Audio	6	-82.107	-169.136	4.31384	4.21678	172.842	346.705
blfant1	Audio	7	-96.7288	-171.556	5.28235	4.37625	204.022	351.864
blfant1	Audio	8	-82.6503	-154.624	6.63336	3.24314	178.567	315.734
blfant1	Audio	9	-95.2987	-177.574	4.73801	4.23234	200.073	363.613
blfant1	Audio	10	-100.135	-178.889	6.84032	4.35967	213.952	366.497
blfant1	eBird	1	-61.3458	-70.3598	3.79057	2.08741	130.273	144.894
blfant1	eBird	2	-72.0566	-90.3046	6.91154	4.63493	157.936	189.879
blfant1	eBird	3	-62.6862	-75.7767	4.40886	2.10562	134.19	155.765
blfant1	eBird	4	-75.5466	-91.2715	5.25024	3.22738	161.594	188.998
blfant1	eBird	5	-63.7934	-76.6285	4.5253	2.71016	136.637	158.677
blfant1	eBird	6	-63.704	-79.98	4.13382	2.08072	135.676	164.121
blfant1	eBird	7	-73.3486	-90.3046	5.60004	4.63493	157.897	189.879
blfant1	eBird	8	-73.0764	-82.6059	4.21642	1.44908	154.586	168.11
blfant1	eBird	9	-63.7015	-79.98	4.11215	2.08072	135.627	164.121
blfant1	eBird	10	-72.0682	-90.3046	6.89305	4.63493	157.923	189.879
blfant1	Pooled	1	-146.782	-213.465	8.16575	5.33073	309.895	437.592
blfant1	Pooled	2	-169.578	-235.166	11.5256	6.31935	362.208	482.97
blfant1	Pooled	3	-152.473	-212.989	11.7337	5.37274	328.413	436.724
blfant1	Pooled	4	-157.184	-222.638	13.4427	7.79974	341.253	460.875
blfant1	Pooled	5	-161.824	-229.763	12.6556	6.03657	348.96	471.6
blfant1	Pooled	6	-161.077	-218.025	10.8843	5.33684	343.922	446.724
blfant1	Pooled	7	-153.069	-212.27	7.72926	5.71908	321.596	435.979
blfant1	Pooled	8	-153.285	-220.55	10.7372	4.99304	328.045	451.086
blfant1	Pooled	9	-159.362	-208.045	10.7918	6.80065	340.307	429.692
blfant1	Pooled	10	-158.48	-212.304	9.43819	4.59802	335.837	433.804
goeant1	Audio	1	-62.6208	-91.7057	3.24894	2.78943	131.739	188.99
goeant1	Audio	2	-65.8517	-105.685	3.52383	2.51655	138.751	216.404
goeant1	Audio	3	-64.8456	-92.8365	3.25241	2.3956	136.196	190.464
goeant1	Audio	4	-64.9576	-100.545	4.0254	2.51316	137.966	206.117
goeant1	Audio	5	-65.0881	-97.568	3.57293	2.26009	137.322	199.656
goeant1	Audio	6	-68.8549	-101.937	3.17036	2.4276	144.051	208.728
goeant1	Audio	7	-60.4074	-96.6006	3.32657	2.53319	127.468	198.268
goeant1	Audio	8	-57.6367	-91.8043	2.57502	2.61162	120.423	188.832
goeant1	Audio	9	-66.1163	-101.308	3.21121	2.26118	138.655	207.138
goeant1	Audio	10	-66.1652	-98.1228	3.29191	2.08947	138.914	200.425
goeant1	eBird	1	-39.3462	-53.2959	4.19024	2.6015	87.0728	111.795
goeant1	eBird	2	-39.0925	-46.5048	3.55805	1.75839	85.3012	96.5264
goeant1	eBird	3	-36.4527	-47.9227	2.80548	1.2325	78.5164	98.3103
goeant1	eBird	4	-43.0131	-57.369	4.25948	2.26002	94.5452	119.258
goeant1	eBird	5	-48.4491	-59.5522	3.8198	1.77597	104.538	122.656
goeant1	eBird	6	-36.4704	-47.9258	2.78513	1.21882	78.5111	98.2893
goeant1	eBird	7	-36.608	-46.5068	3.55019	1.75752	80.3165	96.5286
goeant1	eBird	8	-36.6198	-46.5068	3.52236	1.75752	80.2842	96.5286
goeant1	eBird	9	-36.6001	-46.5068	3.47744	1.75752	80.1551	96.5286
goeant1	eBird	10	-36.6132	-46.5068	3.51069	1.75752	80.2478	96.5286
goeant1	Pooled	1	-93.9391	-126.39	7.37771	3.09233	202.634	258.965
goeant1	Pooled	2	-90.2977	-135.325	5.66963	4.6823	191.935	280.015
goeant1	Pooled	3	-105.539	-140.789	5.79973	3.24505	222.678	288.068
goeant1	Pooled	4	-103.107	-146.18	6.19262	3.72106	218.6	299.802
goeant1	Pooled	5	-104.136	-136.509	6.98957	3.13383	222.251	279.286
goeant1	Pooled	6	-96.2193	-133.583	8.84364	2.87945	210.126	272.926
goeant1	Pooled	7	-96.546	-133.972	7.86151	2.87101	208.815	273.686
goeant1	Pooled	8	-92.8513	-130.098	8.15236	3.99857	202.007	268.193
goeant1	Pooled	9	-90.5053	-121.486	5.39582	3.15306	191.802	249.278
goeant1	Pooled	10	-93.0677	-128.142	5.08087	3.25563	196.297	262.796
rucant2	Audio	1	-54.1253	-114.797	5.34572	2.98425	118.942	235.562
rucant2	Audio	2	-52.7054	-118.649	3.88423	3.57519	113.179	244.448
rucant2	Audio	3	-59.8492	-119.048	6.69832	3.70013	133.095	245.497
rucant2	Audio	4	-58.5974	-115.197	8.03315	3.05062	133.261	236.496
rucant2	Audio	5	-57.8675	-117.248	9.17756	3.55429	134.09	241.605
rucant2	Audio	6	-58.4239	-119.659	4.50671	3.70044	125.861	246.719
rucant2	Audio	7	-57.5885	-118.541	6.75478	3.59208	128.686	244.266
rucant2	Audio	8	-59.9664	-124.402	4.66618	3.60248	129.265	256.008
rucant2	Audio	9	-55.2114	-114.112	5.47666	3.30581	121.376	234.835
rucant2	Audio	10	-57.5352	-118.335	6.70034	3.80663	128.471	244.284
rucant2	eBird	1	-5.17649	-6.52717	0.827763	0.582536	12.0085	14.2194
rucant2	eBird	2	-5.08808	-6.89106	0.861367	0.798149	11.8989	15.3784
rucant2	eBird	3	-6.07283	-11.259	1.55776	0.77628	15.2612	24.0705
rucant2	eBird	4	-8.96853	-14.1163	1.5017	1.00024	20.9405	30.2331
rucant2	eBird	5	-10.0656	-15.7723	1.58734	1.14554	23.3059	33.8357
rucant2	eBird	6	-6.06472	-6.75521	0.791434	0.743255	13.7123	14.9969
rucant2	eBird	7	-5.70072	-11.2863	2.05223	0.790601	15.5059	24.1537
rucant2	eBird	8	-5.34286	-6.87203	0.851273	0.76359	12.3883	15.2712
rucant2	eBird	9	-10.1442	-11.2985	1.04268	0.977956	22.3738	24.5529
rucant2	eBird	10	-5.09478	-6.75748	1.02265	0.743046	12.2349	15.0011
rucant2	Pooled	1	-44.685	-113.399	8.26533	7.78987	105.901	242.378
rucant2	Pooled	2	-54.4219	-96.0008	6.36354	2.48688	121.571	196.975
rucant2	Pooled	3	-65.9114	-115.676	10.6061	6.07974	153.035	243.511
rucant2	Pooled	4	-53.7021	-99.2498	6.53506	3.3327	120.474	205.165
rucant2	Pooled	5	-50.6159	-111.05	7.9787	4.08367	117.189	230.268
rucant2	Pooled	6	-60.6411	-115.655	7.41207	4.07502	136.106	239.461
rucant2	Pooled	7	-58.8733	-120.726	9.42994	7.87542	136.607	257.202
rucant2	Pooled	8	-60.6396	-100.307	7.51075	4.0367	136.301	208.687
rucant2	Pooled	9	-51.3773	-99.7785	7.03122	3.92458	116.817	207.406
rucant2	Pooled	10	-62.8984	-102.778	9.25317	3.30691	144.303	212.169
thlant2	Audio	1	-45.7805	-84.0067	6.15025	2.38732	103.862	172.788
thlant2	Audio	2	-61.2657	-101.657	6.87851	4.09218	136.288	211.498
thlant2	Audio	3	-53.4176	-96.3809	6.89627	3.85884	120.628	200.48
thlant2	Audio	4	-53.9581	-100.55	6.39266	4.05611	120.701	209.212
thlant2	Audio	5	-49.5955	-93.0787	5.8763	3.85436	110.944	193.866
thlant2	Audio	6	-52.6243	-94.3969	5.13488	4.09906	115.518	196.992
thlant2	Audio	7	-55.4033	-97.9979	5.62504	3.99021	122.057	203.976
thlant2	Audio	8	-49.1937	-93.2035	4.35379	4.14392	107.095	194.695
thlant2	Audio	9	-52.9282	-89.6035	7.76525	2.43949	121.387	184.086
thlant2	Audio	10	-56.629	-97.0339	6.32241	4.05995	125.903	202.188
thlant2	eBird	1	-16.001	-18.5164	1.50339	1.63166	35.0088	40.2962
thlant2	eBird	2	-16.2229	-18.7872	2.05813	1.56538	36.562	40.7051
thlant2	eBird	3	-11.7905	-14.4361	1.47831	0.940036	26.5375	30.7523
thlant2	eBird	4	-13.4195	-17.102	1.95001	1.92278	30.7391	38.0496
thlant2	eBird	5	-21.5926	-23.248	2.32532	1.94419	47.8358	50.3845
thlant2	eBird	6	-15.5704	-18.4695	2.11779	1.80346	35.3765	40.5459
thlant2	eBird	7	-14.802	-17.102	1.83059	1.92278	33.2651	38.0496
thlant2	eBird	8	-15.5741	-18.7872	2.25697	1.56538	35.6622	40.7051
thlant2	eBird	9	-8.29504	-11.6439	1.07322	0.953419	18.7365	25.1946
thlant2	eBird	10	-22.1477	-24.317	1.88542	1.7139	48.0661	52.0619
thlant2	Pooled	1	-64.2102	-99.6073	10.4392	6.06431	149.299	211.343
thlant2	Pooled	2	-48.473	-83.6843	5.92378	4.68037	108.793	176.729
thlant2	Pooled	3	-61.7265	-95.2822	6.54828	4.64548	136.55	199.855
thlant2	Pooled	4	-44.1292	-72.5024	4.37793	3.01675	97.0142	151.038
thlant2	Pooled	5	-59.28	-90.4705	5.29181	4.31499	129.144	189.571
thlant2	Pooled	6	-56.4592	-92.1239	5.56653	3.68371	124.051	191.615
thlant2	Pooled	7	-55.9527	-92.1277	6.2064	3.72582	124.318	191.707
thlant2	Pooled	8	-55.5702	-86.9443	7.6321	4.17549	126.405	182.24
thlant2	Pooled	9	-56.3793	-82.4344	6.80203	4.16064	126.363	173.19
thlant2	Pooled	10	-58.649	-90.4713	6.10572	4.27199	129.51	189.487
whtant1	Audio	1	-164.218	-257.5	5.17815	3.80798	338.791	522.616
whtant1	Audio	2	-147.375	-238.801	4.09963	3.48096	302.948	484.563
whtant1	Audio	3	-169.898	-267.973	3.40107	3.22317	346.598	542.392
whtant1	Audio	4	-154.526	-254.69	4.83586	3.35147	318.724	516.082
whtant1	Audio	5	-162.663	-248.883	2.94675	3.35596	331.219	504.478
whtant1	Audio	6	-147.217	-238.801	4.15037	3.48096	302.736	484.563
whtant1	Audio	7	-147.2	-238.801	4.18999	3.48096	302.78	484.563
whtant1	Audio	8	-147.212	-238.801	4.16485	3.48096	302.754	484.563
whtant1	Audio	9	-158.571	-251.834	4.94953	3.77408	327.041	511.216
whtant1	Audio	10	-165.801	-267.121	6.97308	3.74113	345.548	541.724
whtant1	eBird	1	-18.8006	-27.3178	2.33395	1.23749	42.2691	57.1107
whtant1	eBird	2	-20.8392	-29.5266	3.10572	1.04018	47.8898	61.1336
whtant1	eBird	3	-18.1102	-27.0971	2.58658	1.08746	41.3935	56.3692
whtant1	eBird	4	-24.2798	-28.8221	2.58446	2.47459	53.7286	62.5933
whtant1	eBird	5	-20.115	-27.3174	1.974	1.19085	44.178	57.0165
whtant1	eBird	6	-25.2548	-30.0538	1.69613	1.40825	53.9019	62.9242
whtant1	eBird	7	-24.6783	-29.7245	1.82851	1.3519	53.0136	62.1529
whtant1	eBird	8	-15.4679	-26.6245	2.38295	0.99597	35.7017	55.2409
whtant1	eBird	9	-18.0274	-26.4109	2.43795	1.06625	40.9306	54.9542
whtant1	eBird	10	-19.2684	-27.6994	1.54012	1.17223	41.6171	57.7432
whtant1	Pooled	1	-158.624	-226.424	7.56861	4.41738	332.385	461.683
whtant1	Pooled	2	-153.865	-232.52	5.35895	4.5183	318.449	474.077
whtant1	Pooled	3	-157.577	-221.514	6.28898	4.59662	327.731	452.221
whtant1	Pooled	4	-153.883	-230.032	4.94209	3.31404	317.651	466.692
whtant1	Pooled	5	-171.307	-241.725	5.01411	3.2816	352.643	490.013
whtant1	Pooled	6	-150.911	-220.071	5.59288	4.3363	313.007	448.815
whtant1	Pooled	7	-171.651	-247.196	4.92259	3.55582	353.147	501.503
whtant1	Pooled	8	-169.212	-241.73	6.16432	3.22968	350.752	489.919
whtant1	Pooled	9	-156.697	-227.49	7.48099	3.84435	328.355	462.669
whtant1	Pooled	10	-162.217	-241.252	5.96297	3.38201	336.361	489.269
