# Supplementary material for: Combining acoustic survey and citizen science data yields enhanced species distribution models for tropical rainforest birds
Source: PLoS One. 2025 Jul 8;20(7):e0327944. doi: 10.1371/journal.pone.0327944 (PMC12237072; doi:10.1371/journal.pone.0327944)
Supplement: S2 File — Data on the total number and number of significant predictors for all predictor variants across all of the model bootstraps. (XLSX) [file pone.0327944.s020.xlsx]

## Sheet: Continuous Predictors
		Continuous Predictors
Species	Dataset	Canopy Height Mean				Canopy Height SD				HAND Mean				HAND SD
		300m		1 km		300m		1 km		300m		1 km		300m		1 km
		Total	Significant	Total	Significant	Total	Significant	Total	Significant	Total	Significant	Total	Significant	Total	Significant	Total	Significant
F. analis	Audio	5	4	0	0	3	0	0	0	2	0	0	0	0	0	0	0
A. goeldii	Audio	0	0	0	0	0	0	0	0	0	0	8	5	0	0	0	0
F. colma	Audio	5	0	5	0	1	0	0	0	0	0	3	1	0	0	0	0
M. campanisona	Audio	3	0	4	0	3	0	2	0	5	2	0	0	0	0	0	0
O. salvini	Audio	0	0	1	0	0	0	0	0	0	0	0	0	0	0	0	0
Species	Dataset	Canopy Height Mean^2				Canopy Height SD^2				HAND Mean^2				HAND SD^2
		300m		1 km		300m		1 km		300m		1 km		300m		1 km
		Total	Significant	Total	Significant	Total	Significant	Total	Significant	Total	Significant	Total	Significant	Total	Significant	Total	Significant
F. analis	Audio	0	0	0	0	2	0	0	0	0	0	0	0	0	0	0	0
A. goeldii	Audio	0	0	0	0	1	1	7	5	0	0	0	0	0	0	0	0
F. colma	Audio	0	0	0	0	0	0	0	0	0	0	0	0	3	0	0	0
M. campanisona	Audio	0	0	0	0	0	0	0	0	10	9	0	0	0	0	0	0
O. salvini	Audio	0	0	1	0	0	0	2	0	0	0	0	0	0	0	0	0
Species	Dataset	Canopy Height Mean				Canopy Height SD				HAND Mean				HAND SD
		300m		1 km		300m		1 km		300m		1 km		300m		1 km
		Total	Significant	Total	Significant	Total	Significant	Total	Significant	Total	Significant	Total	Significant	Total	Significant	Total	Significant
F. analis	eBird	---	---	0	0	---	---	10	7	---	---	0	0	---	---	0	0
A. goeldii	eBird	---	---	5	3	---	---	0	0	---	---	0	0	---	---	0	0
F. colma	eBird	---	---	0	0	---	---	0	0	---	---	0	0	---	---	0	0
M. campanisona	eBird	---	---	1	0	---	---	0	0	---	---	0	0	---	---	0	0
O. salvini	eBird	---	---	4	1	---	---	1	0	---	---	0	0	---	---	3	0
Species	Dataset	Canopy Height Mean^2				Canopy Height SD^2				HAND Mean^2				HAND SD^2
		300m		1 km		300m		1 km		300m		1 km		300m		1 km
		Total	Significant	Total	Significant	Total	Significant	Total	Significant	Total	Significant	Total	Significant	Total	Significant	Total	Significant
F. analis	eBird	---	---	3	3	---	---	0	0	---	---	0	0	---	---	0	0
A. goeldii	eBird	---	---	0	0	---	---	0	0	---	---	1	1	---	---	0	0
F. colma	eBird	---	---	0	0	---	---	0	0	---	---	1	0	---	---	0	0
M. campanisona	eBird	---	---	0	0	---	---	0	0	---	---	0	0	---	---	0	0
O. salvini	eBird	---	---	0	0	---	---	0	0	---	---	7	1	---	---	0	0
Species	Dataset	Canopy Height Mean				Canopy Height SD				HAND Mean				HAND SD
		300m		1 km		300m		1 km		300m		1 km		300m		1 km
		Total	Significant	Total	Significant	Total	Significant	Total	Significant	Total	Significant	Total	Significant	Total	Significant	Total	Significant
F. analis	Pooled	0	0	0	0	2	0	0	0	0	0	1	0	0	0	0	0
A. goeldii	Pooled	0	0	0	0	0	0	0	0	0	0	1	0	0	0	1	1
F. colma	Pooled	1	0	9	0	1	0	3	0	0	0	6	2	0	0	0	0
M. campanisona	Pooled	0	0	3	0	0	0	1	0	0	0	3	2	0	0	0	0
O. salvini	Pooled	2	2	6	0	0	0	0	0	0	0	0	0	0	0	0	0
Species	Dataset	Canopy Height Mean^2				Canopy Height SD^2				HAND Mean^2				HAND SD^2
		300m		1 km		300m		1 km		300m		1 km		300m		1 km
		Total	Significant	Total	Significant	Total	Significant	Total	Significant	Total	Significant	Total	Significant	Total	Significant	Total	Significant
F. analis	Pooled	1	0	3	3	2	1	0	0	0	0	0	0	0	0	0	0
A. goeldii	Pooled	1	0	4	1	0	0	0	0	0	0	2	0	0	0	0	0
F. colma	Pooled	5	0	1	0	2	0	4	0	5	0	2	0	0	0	0	0
M. campanisona	Pooled	0	0	0	0	0	0	9	7	4	1	3	0	0	0	0	0
O. salvini	Pooled	0	0	0	0	1	0	0	0	0	0	2	0	0	0	0	0

## Sheet: Categorical - Forest
		Categorical Predictors - Forest
Species	Dataset	Percent Cover Flooded Vegetation				Percent Cover Floodplain				Percent Cover Transition Forest				Percent Cover Terra Firme
		300m		1 km		300m		1 km		300m		1 km		300m		1 km
		Total	Significant	Total	Significant	Total	Significant	Total	Significant	Total	Significant	Total	Significant	Total	Significant	Total	Significant
F. analis	Audio	0	0	0	0	0	0	8	8	0	0	0	0	2	2	0	0
A. goeldii	Audio	0	0	0	0	0	0	0	0	0	0	0	0	0	0	1	1
F. colma	Audio	0	0	0	0	1	0	0	0	2	0	0	0	0	0	9	5
M. campanisona	Audio	0	0	0	0	0	0	4	2	0	0	0	0	1	0	0	0
O. salvini	Audio	0	0	0	0	0	0	0	0	0	0	0	0	0	0	0	0
Species	Dataset	Percent Cover Flooded Vegetation^2				Percent Cover Floodplain^2				Percent Cover Transition Forest^2				Percent Cover Terra Firme^2
		300m		1 km		300m		1 km		300m		1 km		300m		1 km
		Total	Significant	Total	Significant	Total	Significant	Total	Significant	Total	Significant	Total	Significant	Total	Significant	Total	Significant
F. analis	Audio	0	0	0	0	0	0	0	0	0	0	0	0	2	0	0	0
A. goeldii	Audio	4	3	0	0	0	0	0	0	0	0	0	0	0	0	0	0
F. colma	Audio	0	0	0	0	0	0	0	0	0	0	0	0	0	0	0	0
M. campanisona	Audio	0	0	0	0	0	0	0	0	0	0	0	0	0	0	0	0
O. salvini	Audio	0	0	0	0	5	0	0	0	0	1	1	0	0	0	0	0
Species	Dataset	Edge Density Flooded Vegetation				Edge Density Floodplain				Edge Density Transition Forest				Edge Density Terra Firme
		300m		1 km		300m		1 km		300m		1 km		300m		1 km
		Total	Significant	Total	Significant	Total	Significant	Total	Significant	Total	Significant	Total	Significant	Total	Significant	Total	Significant
F. analis	Audio	0	0	0	0	2	0	1	0	0	0	0	0	0	0	0	0
A. goeldii	Audio	0	0	0	0	0	0	0	0	0	0	1	1	0	0	0	0
F. colma	Audio	0	0	0	0	10	8	2	0	0	0	1	0	0	0	0	0
M. campanisona	Audio	0	0	0	0	2	0	2	1	0	0	0	0	0	0	0	0
O. salvini	Audio	0	0	0	0	0	0	0	0	0	0	0	0	0	0	0	0
Species	Dataset	Edge Density Flooded Vegetation^2				Edge Density Floodplain^2				Edge Density Transition Forest^2				Edge Density Terra Firme^2
		300m		1 km		300m		1 km		300m		1 km		300m		1 km
		Total	Significant	Total	Significant	Total	Significant	Total	Significant	Total	Significant	Total	Significant	Total	Significant	Total	Significant
F. analis	Audio	0	0	0	0	5	0	0	0	0	0	0	0	1	1	0	0
A. goeldii	Audio	0	0	0	0	0	0	1	1	0	0	0	0	0	0	0	0
F. colma	Audio	0	0	0	0	0	0	0	0	0	0	0	0	0	0	0	0
M. campanisona	Audio	0	0	0	0	0	0	0	0	0	0	0	0	0	0	0	0
O. salvini	Audio	0	0	0	0	0	0	0	0	0	0	0	0	0	0	3	0
Species	Dataset	Percent Cover Flooded Vegetation				Percent Cover Floodplain				Percent Cover Transition Forest				Percent Cover Terra Firme
		300m		1 km		300m		1 km		300m		1 km		300m		1 km
		Total	Significant	Total	Significant	Total	Significant	Total	Significant	Total	Significant	Total	Significant	Total	Significant	Total	Significant
F. analis	eBird	---	---	0	0	---	---	0	0	---	---	0	0	---	---	0	0
A. goeldii	eBird	---	---	0	0	---	---	0	0	---	---	0	0	---	---	0	0
F. colma	eBird	---	---	0	0	---	---	4	0	---	---	0	0	---	---	0	0
M. campanisona	eBird	---	---	0	0	---	---	0	0	---	---	0	0	---	---	0	0
O. salvini	eBird	---	---	0	0	---	---	1	0	---	---	0	0	---	---	0	0
Species	Dataset	Percent Cover Flooded Vegetation^2				Percent Cover Floodplain^2				Percent Cover Transition Forest^2				Percent Cover Terra Firme^2
		300m		1 km		300m		1 km		300m		1 km		300m		1 km
		Total	Significant	Total	Significant	Total	Significant	Total	Significant	Total	Significant	Total	Significant	Total	Significant	Total	Significant
F. analis	eBird	---	---	0	0	---	---	0	0	---	---	0	0	---	---	0	0
A. goeldii	eBird	---	---	0	0	---	---	0	0	---	---	0	0	---	---	0	0
F. colma	eBird	---	---	0	0	---	---	0	0	---	---	5	0	---	---	0	0
M. campanisona	eBird	---	---	0	0	---	---	1	0	---	---	0	0	---	---	1	0
O. salvini	eBird	---	---	0	0	---	---	0	0	---	---	2	1	---	---	0	0
Species	Dataset	Edge Density Flooded Vegetation				Edge Density Floodplain				Edge Density Transition Forest				Edge Density Terra Firme
		300m		1 km		300m		1 km		300m		1 km		300m		1 km
		Total	Significant	Total	Significant	Total	Significant	Total	Significant	Total	Significant	Total	Significant	Total	Significant	Total	Significant
F. analis	eBird	---	---	0	0	---	---	0	0	---	---	0	0	---	---	0	0
A. goeldii	eBird	---	---	0	0	---	---	0	0	---	---	5	4	---	---	4	2
F. colma	eBird	---	---	0	0	---	---	2	0	---	---	0	0	---	---	0	0
M. campanisona	eBird	---	---	0	0	---	---	1	0	---	---	0	0	---	---	0	0
O. salvini	eBird	---	---	0	0	---	---	1	0	---	---	0	0	---	---	0	0
Species	Dataset	Edge Density Flooded Vegetation				Edge Density Floodplain^2				Edge Density Transition Forest^2				Edge Density Terra Firme^2
		300m		1 km		300m		1 km		300m		1 km		300m		1 km
		Total	Significant	Total	Significant	Total	Significant	Total	Significant	Total	Significant	Total	Significant	Total	Significant	Total	Significant
F. analis	eBird	---	---	0	0	---	---	0	0	---	---	0	0	---	---	2	1
A. goeldii	eBird	---	---	0	0	---	---	0	0	---	---	0	0	---	---	0	0
F. colma	eBird	---	---	0	0	---	---	4	0	---	---	5	0	---	---	1	0
M. campanisona	eBird	---	---	0	0	---	---	0	0	---	---	0	0	---	---	5	0
O. salvini	eBird	---	---	0	0	---	---	0	0	---	---	2	0	---	---	0	0
Species	Dataset	Percent Cover Flooded Vegetation				Percent Cover Floodplain				Percent Cover Transition Forest				Percent Cover Terra Firme
		300m		1 km		300m		1 km		300m		1 km		300m		1 km
		Total	Significant	Total	Significant	Total	Significant	Total	Significant	Total	Significant	Total	Significant	Total	Significant	Total	Significant
F. analis	Pooled	0	0	0	0	0	0	2	2	0	0	0	0	0	0	3	2
A. goeldii	Pooled	0	0	0	0	4	2	0	0	1	1	1	0	0	0	2	0
F. colma	Pooled	0	0	0	0	0	0	0	0	6	0	2	0	0	0	4	2
M. campanisona	Pooled	0	0	0	0	0	0	0	0	0	0	0	0	0	0	1	0
O. salvini	Pooled	0	0	0	0	0	0	0	0	0	0	0	0	0	0	0	0
Species	Dataset	Percent Cover Flooded Vegetation^2				Percent Cover Floodplain^2				Percent Cover Transition Forest^2				Percent Cover Terra Firme^2
		300m		1 km		300m		1 km		300m		1 km		300m		1 km
		Total	Significant	Total	Significant	Total	Significant	Total	Significant	Total	Significant	Total	Significant	Total	Significant	Total	Significant
F. analis	Pooled	0	0	0	0	0	0	6	6	1	1	0	0	0	0	1	0
A. goeldii	Pooled	0	0	0	0	0	1	0	0	3	1	1	0	0	0	0	0
F. colma	Pooled	0	0	0	0	0	0	0	0	0	0	0	0	0	0	3	0
M. campanisona	Pooled	0	0	0	0	0	0	0	0	0	0	0	0	0	0	3	1
O. salvini	Pooled	0	0	0	0	0	0	9	1	0	0	0	0	0	0	7	0
Species	Dataset	Edge Density Flooded Vegetation				Edge Density Floodplain				Edge Density Transition Forest				Edge Density Terra Firme
		300m		1 km		300m		1 km		300m		1 km		300m		1 km
		Total	Significant	Total	Significant	Total	Significant	Total	Significant	Total	Significant	Total	Significant	Total	Significant	Total	Significant
F. analis	Pooled	0	0	0	0	2	1	0	3	0	0	0	0	0	0	0	0
A. goeldii	Pooled	0	0	0	0	0	0	1	0	1	0	4	0	0	0	0	0
F. colma	Pooled	0	0	0	0	9	3	5	1	4	2	3	0	2	0	0	0
M. campanisona	Pooled	0	0	0	0	1	0	0	0	0	0	0	0	0	0	0	0
O. salvini	Pooled	0	0	0	0	0	0	1	0	1	0	0	0	0	0	0	0
Species	Dataset	Edge Density Flooded Vegetation				Edge Density Floodplain^2				Edge Density Transition Forest^2				Edge Density Terra Firme^2
		300m		1 km		300m		1 km		300m		1 km		300m		1 km
		Total	Significant	Total	Significant	Total	Significant	Total	Significant	Total	Significant	Total	Significant	Total	Significant	Total	Significant
F. analis	Pooled	1	0	0	0	0	0	0	0	0	0	0	0	0	0	0	0
A. goeldii	Pooled	0	0	0	0	0	0	0	0	0	0	0	0	0	0	0	0
F. colma	Pooled	0	0	0	0	0	0	3	0	0	0	0	0	0	0	0	0
M. campanisona	Pooled	0	0	0	0	0	0	0	0	1	0	0	0	0	0	0	0
O. salvini	Pooled	0	0	0	0	2	1	0	0	0	0	0	0	0	0	0	0

## Sheet: Categorical - Non-Forest
		Categorical Predictors - Non-Vegated
Species	Dataset	Percent Cover Open Water				Percent Cover Built Area				Percent Cover Bare Ground				Percent Cover Sparsely Vegetated
		300m		1 km		300m		1 km		300m		1 km		300m		1 km
		Total	Significant	Total	Significant	Total	Significant	Total	Significant	Total	Significant	Total	Significant	Total	Significant	Total	Significant
F. analis	Audio	2	0	1	0	---	---	---	---	0	0	0	0	0	0	0	0
A. goeldii	Audio	0	0	0	0	---	---	---	---	0	0	0	0	0	0	0	0
F. colma	Audio	1	0	0	0	---	---	---	---	0	0	0	0	0	0	0	0
M. campanisona	Audio	6	0	0	0	---	---	---	---	0	0	0	0	0	0	0	0
O. salvini	Audio	0	0	0	0	---	---	---	---	0	0	0	0	0	0	0	0
Species	Dataset	Percent Cover Open Water^2				Percent Cover Built Area^2				Percent Cover Bare Ground^2				Percent Cover Sparsely Vegetated^2
		300m		1 km		300m		1 km		300m		1 km		300m		1 km
		Total	Significant	Total	Significant	Total	Significant	Total	Significant	Total	Significant	Total	Significant	Total	Significant	Total	Significant
F. analis	Audio	9	3	0	0	---	---	---	---	0	0	1	0	0	0	1	0
A. goeldii	Audio	0	0	0	0	---	---	---	---	0	0	0	0	0	0	0	0
F. colma	Audio	1	0	0	0	---	---	---	---	0	0	0	0	0	0	0	0
M. campanisona	Audio	0	0	0	0	---	---	---	---	0	0	0	0	0	0	0	0
O. salvini	Audio	0	0	0	0	---	---	---	---	0	0	0	0	0	0	0	0
Species	Dataset	Edge Density Open Water				Edge Density Built Area				Edge Density Bare Ground				Edge Density Sparsely Vegetated
		300m		1 km		300m		1 km		300m		1 km		300m		1 km
		Total	Significant	Total	Significant	Total	Significant	Total	Significant	Total	Significant	Total	Significant	Total	Significant	Total	Significant
F. analis	Audio	2	0	2	0	---	---	---	---	0	0	0	0	0	0	0	0
A. goeldii	Audio	0	0	0	0	---	---	---	---	0	0	0	0	0	0	0	0
F. colma	Audio	1	0	1	0	---	---	---	---	0	0	0	0	0	0	0	0
M. campanisona	Audio	9	0	4	0	---	---	---	---	0	0	0	0	0	0	0	0
O. salvini	Audio	0	0	0	0	---	---	---	---	0	0	0	0	0	0	0	0
Species	Dataset	Edge Density Open Water^2				Edge Density Built Area^2				Edge Density Bare Ground^2				Edge Density Sparsely Vegetated^2
		300m		1 km		300m		1 km		300m		1 km		300m		1 km
		Total	Significant	Total	Significant	Total	Significant	Total	Significant	Total	Significant	Total	Significant	Total	Significant	Total	Significant
F. analis	Audio	6	0	0	0	---	---	---	---	0	0	0	0	0	0	0	0
A. goeldii	Audio	0	0	0	0	---	---	---	---	0	0	0	0	0	0	0	0
F. colma	Audio	0	0	0	0	---	---	---	---	0	0	0	0	0	0	0	0
M. campanisona	Audio	2	0	0	0	---	---	---	---	0	0	0	0	0	0	0	0
O. salvini	Audio	0	0	1	1	---	---	---	---	0	0	0	0	0	0	0	0
Species	Dataset	Percent Cover Open Water				Percent Cover Built Area				Percent Cover Bare Ground				Percent Cover Sparsely Vegetated
		300m		1 km		300m		1 km		300m		1 km		300m		1 km
		Total	Significant	Total	Significant	Total	Significant	Total	Significant	Total	Significant	Total	Significant	Total	Significant	Total	Significant
F. analis	eBird	---	---	0	0	---	---	0	0	---	---	0	0	---	---	0	0
A. goeldii	eBird	---	---	1	1	---	---	0	0	---	---	0	0	---	---	0	0
F. colma	eBird	---	---	0	0	---	---	0	0	---	---	0	0	---	---	0	0
M. campanisona	eBird	---	---	0	0	---	---	0	0	---	---	0	0	---	---	0	0
O. salvini	eBird	---	---	0	0	---	---	0	0	---	---	0	0	---	---	0	0
Species	Dataset	Percent Cover Open Water^2				Percent Cover Built Area^2				Percent Cover Bare Ground^2				Percent Cover Sparsely Vegetated^2
		300m		1 km		300m		1 km		300m		1 km		300m		1 km
		Total	Significant	Total	Significant	Total	Significant	Total	Significant	Total	Significant	Total	Significant	Total	Significant	Total	Significant
F. analis	eBird	---	---	0	0	---	---	0	0	---	---	0	0	---	---	0	0
A. goeldii	eBird	---	---	0	0	---	---	0	0	---	---	0	0	---	---	0	0
F. colma	eBird	---	---	9	0	---	---	0	0	---	---	0	0	---	---	0	0
M. campanisona	eBird	---	---	0	0	---	---	0	0	---	---	0	0	---	---	0	0
O. salvini	eBird	---	---	0	0	---	---	0	0	---	---	0	0	---	---	0	0
Species	Dataset	Edge Density Open Water				Edge Density Built Area				Edge Density Bare Ground				Edge Density Sparsely Vegetated
		300m		1 km		300m		1 km		300m		1 km		300m		1 km
		Total	Significant	Total	Significant	Total	Significant	Total	Significant	Total	Significant	Total	Significant	Total	Significant	Total	Significant
F. analis	eBird	---	---	0	0	---	---	0	0	---	---	0	0	---	---	0	0
A. goeldii	eBird	---	---	0	0	---	---	1	0	---	---	0	0	---	---	0	0
F. colma	eBird	---	---	0	0	---	---	0	0	---	---	0	0	---	---	0	0
M. campanisona	eBird	---	---	0	0	---	---	0	0	---	---	0	0	---	---	0	0
O. salvini	eBird	---	---	0	0	---	---	0	0	---	---	0	0	---	---	1	0
Species	Dataset	Edge Density Open Water^2				Edge Density Built Area^2				Edge Density Bare Ground^2				Edge Density Sparsely Vegetated^2
		300m		1 km		300m		1 km		300m		1 km		300m		1 km
		Total	Significant	Total	Significant	Total	Significant	Total	Significant	Total	Significant	Total	Significant	Total	Significant	Total	Significant
F. analis	eBird	---	---	3	0	---	---	0	0	---	---	0	0	---	---	0	0
A. goeldii	eBird	---	---	0	0	---	---	1	0	---	---	0	0	---	---	0	0
F. colma	eBird	---	---	7	0	---	---	0	0	---	---	3	0	---	---	0	0
M. campanisona	eBird	---	---	1	0	---	---	0	0	---	---	0	0	---	---	0	0
O. salvini	eBird	---	---	3	0	---	---	0	0	---	---	0	0	---	---	0	0
Species	Dataset	Percent Cover Open Water				Percent Cover Built Area				Percent Cover Bare Ground				Percent Cover Sparsely Vegetated
		300m		1 km		300m		1 km		300m		1 km		300m		1 km
		Total	Significant	Total	Significant	Total	Significant	Total	Significant	Total	Significant	Total	Significant	Total	Significant	Total	Significant
F. analis	Pooled	2	0	4	1	0	0	0	0	0	0	0	0	0	0	0	0
A. goeldii	Pooled	1	1	0	0	0	0	0	0	0	0	0	0	0	0	0	0
F. colma	Pooled	0	0	0	0	0	0	0	0	0	0	0	0	0	0	0	0
M. campanisona	Pooled	3	0	0	0	0	0	0	0	0	0	0	0	0	0	0	0
O. salvini	Pooled	0	0	0	0	0	0	0	0	0	0	0	0	0	0	0	0
Species	Dataset	Percent Cover Open Water^2				Percent Cover Built Area^2				Percent Cover Bare Ground^2				Percent Cover Sparsely Vegetated^2
		300m		1 km		300m		1 km		300m		1 km		300m		1 km
		Total	Significant	Total	Significant	Total	Significant	Total	Significant	Total	Significant	Total	Significant	Total	Significant	Total	Significant
F. analis	Pooled	0	0	0	0	0	0	2	0	0	0	0	0	0	0	0	0
A. goeldii	Pooled	0	0	0	0	0	0	0	0	0	0	0	0	0	0	0	0
F. colma	Pooled	0	0	0	0	0	0	0	0	0	0	0	0	0	0	0	0
M. campanisona	Pooled	0	0	0	0	0	0	0	0	0	0	0	0	0	0	0	0
O. salvini	Pooled	0	0	0	0	0	0	0	0	0	0	0	0	0	0	0	0
Species	Dataset	Edge Density Open Water				Edge Density Built Area				Edge Density Bare Ground				Edge Density Sparsely Vegetated
		300m		1 km		300m		1 km		300m		1 km		300m		1 km
		Total	Significant	Total	Significant	Total	Significant	Total	Significant	Total	Significant	Total	Significant	Total	Significant	Total	Significant
F. analis	Pooled	2	0	3	0	0	0	0	0	0	0	0	0	0	0	0	0
A. goeldii	Pooled	0	0	0	0	0	0	0	0	0	0	0	0	0	0	0	0
F. colma	Pooled	4	0	1	0	0	0	0	0	0	0	0	0	0	0	2	0
M. campanisona	Pooled	2	0	2	0	0	0	0	0	0	0	0	0	0	0	0	0
O. salvini	Pooled	0	0	0	0	0	0	0	0	0	0	0	0	0	0	0	0
Species	Dataset	Edge Density Open Water^2				Edge Density Built Area^2				Edge Density Bare Ground^2				Edge Density Sparsely Vegetated^2
		300m		1 km		300m		1 km		300m		1 km		300m		1 km
		Total	Significant	Total	Significant	Total	Significant	Total	Significant	Total	Significant	Total	Significant	Total	Significant	Total	Significant
F. analis	Pooled	2	0	0	0	2	0	1	0	0	0	0	0	0	0	0	0
A. goeldii	Pooled	2	2	1	1	0	0	0	0	0	0	0	0	0	0	0	0
F. colma	Pooled	0	0	0	0	0	0	0	0	0	0	0	0	0	0	0	0
M. campanisona	Pooled	0	0	0	0	0	0	0	0	0	0	0	0	0	0	0	0
O. salvini	Pooled	0	0	0	0	0	0	0	0	0	0	0	0	0	0	0	0

## Sheet: Detection - Single-Source
Species	Dataset	Day of Year		Effort Distance (km)		Effort Hours		Hours of Day		Number of Observers
		Total	Significant	Total	Significant	Total	Significant	Total	Significant	Total	Significant
F. analis	Audio	0	0	---	---	0	0	10	10	---	---
A. goeldii	Audio	0	0	---	---	0	0	9	0	---	---
F. colma	Audio	8	8	---	---	0	0	8	0	---	---
M. campanisona	Audio	0	0	---	---	10	9	10	0	---	---
O. salvini	Audio	1	1	---	---	2	1	10	10	---	---
Species	Dataset	Day of Year^2		Effort Distance (km)^2		Effort Hours^2		Hours of Day^2		Number of Observers^2
		Total	Significant	Total	Significant	Total	Significant	Total	Significant	Total	Significant
F. analis	Audio	1	1	---	---	0	0	2	0	---	---
A. goeldii	Audio	0	0	---	---	0	0	10	1	---	---
F. colma	Audio	3	1	---	---	1	1	10	2	---	---
M. campanisona	Audio	0	0	---	---	0	0	10	0	---	---
O. salvini	Audio	6	6	---	---	5	5	10	0	---	---
Species	Dataset	Day of Year		Effort Distance (km)		Effort Hours		Hours of Day		Number of Observers
		Total	Significant	Total	Significant	Total	Significant	Total	Significant	Total	Significant
F. analis	eBird	0	0	1	1	7	5	7	6	0	0
A. goeldii	eBird	0	0	1	0	8	8	4	3	0	0
F. colma	eBird	0	0	0	0	0	0	2	0	0	0
M. campanisona	eBird	2	0	0	0	0	0	0	0	0	0
O. salvini	eBird	0	0	0	0	4	1	5	2	2	2
Species	Dataset	Day of Year^2		Effort Distance (km)^2		Effort Hours^2		Hours of Day^2		Number of Observers^2
		Total	Significant	Total	Significant	Total	Significant	Total	Significant	Total	Significant
F. analis	eBird	2	2	0	0	0	0	0	0	1	0
A. goeldii	eBird	0	0	0	0	2	2	0	0	1	1
F. colma	eBird	4	0	0	0	0	0	3	0	0	0
M. campanisona	eBird	5	1	2	0	1	0	2	0	1	0

## Sheet: Detection - Pooled
Species	Dataset	Day of Year				Effort Distance (km)				Effort Hours				Hours of Day				Number of Observers
		Audio		eBird		Audio		eBird		Audio		eBird		Audio		eBird		Audio		eBird
		Total	Significant	Total	Significant	Total	Significant	Total	Significant	Total	Significant	Total	Significant	Total	Significant	Total	Significant	Total	Significant	Total	Significant
F. analis	Pooled	0	0	0	0	---	---	1	0	0	0	7	1	10	10	7	6	---	---	0	0
A. goeldii	Pooled	0	0	0	0	---	---	1	0	0	0	8	7	9	0	4	3	---	---	0	0
F. colma	Pooled	8	7	0	0	---	---	0	0	0	0	0	0	8	0	2	0	---	---	0	0
M. campanisona	Pooled	0	0	2	0	---	---	0	0	10	9	0	0	10	0	0	0	---	---	0	0
O. salvini	Pooled	1	0	0	0	---	---	0	0	2	1	4	1	10	10	5	2	---	---	3	1
Species	Dataset	Day of Year^2				Effort Distance (km)^2				Effort Hours^2				Hours of Day^2				Number of Observers^2
		Audio		eBird		Audio		eBird		Audio		eBird		Audio		eBird		Audio		eBird
		Total	Significant	Total	Significant	Total	Significant	Total	Significant	Total	Significant	Total	Significant	Total	Significant	Total	Significant	Total	Significant	Total	Significant
F. analis	Pooled	1	0	2	0	---	---	0	0	0	0	0	0	2	0	0	0	---	---	1	0
A. goeldii	Pooled	0	0	0	0	---	---	0	0	0	0	2	0	10	1	0	0	---	---	1	0
F. colma	Pooled	3	1	4	2	---	---	0	0	1	0	0	0	10	2	3	0	---	---	0	0
M. campanisona	Pooled	0	0	5	1	---	---	2	0	0	0	1	0	10	0	2	0	---	---	1	0
O. salvini	Pooled	6	6	0	0	---	---	0	0	5	1	0	0	10	0	0	0	---	---	0	0
